# Supplementary material for: The Role of Salicylic, Jasmonic Acid and Ethylene in the Development of the Resistance/Susceptibility of Wheat to the SnTox1-Producing Isolate of the Pathogenic Fungus Stagonospora nodorum (Berk.)
Source: Plants (Basel). 2024 Sep 10;13(18):2546. doi: 10.3390/plants13182546 (PMC11435178; doi:10.3390/plants13182546)
Supplement: Supplementary file 1 [file plants-13-02546-s001.zip]

Archive with 1 entries (1 files):
- Veselova et al-Suplimentry-Plants-2024.pdf
